# Supplementary material for: Genetic and biochemical diversity of terpene biosynthesis in cyanobacterial strains from tropical soda lakes
Source: Front Microbiol. 2025 Jul 4;16:1582103. doi: 10.3389/fmicb.2025.1582103 (PMC12271159; doi:10.3389/fmicb.2025.1582103)
Supplement: Supplementary file 1 [file Supplementary_file_1.zip]

Archive with 5 entries (5 files):
- Supplementary Figures.PDF
- Table S1.PDF
- Table S2.PDF
- Table S3.XLSX
- Table S4.XLSX
