# Supplementary material for: Genetic and biochemical diversity of terpene biosynthesis in cyanobacterial strains from tropical soda lakes
Source: Front Microbiol. 2025 Jul 4;16:1582103. doi: 10.3389/fmicb.2025.1582103 (PMC12271159; doi:10.3389/fmicb.2025.1582103)
Supplement: Supplementary file 1 [file Supplementary_file_1.zip › Table S3.XLSX]

## Sheet: Table S3 (Compounds)
Table S3. Putative compounds annotated in the metabolomics analysis in each cyanobacterial strain isolated from Pantanal, Brazil.
Putative Name	m/z mean	Formule	Error ppm	Aduto	m/z base peak	Fragments	Class	Group	Category	Strain	Specie	Family	Retention Time	Reference
Tocotrienol	411.325	C28H42O2			121	71; 85; 89; 121; 133; 147; 165; 209; 247; 291; 353	Ubiquinones	Vitamin E	Meroterpene	CCIBt_3563	Anabaenopsis elenkinii	Nodulariaceae	9.8	https://massbank.eu/MassBank/RecordDisplay?id=MSBNK-RIKEN-PR100478&dsn=RIKEN
Tocotrienol	411.325	C28H42O2			121	71; 85; 89; 121; 133; 147; 165; 209; 247; 291; 353	Ubiquinones	Vitamin E	Meroterpene	CENA_516	Pantanalinema rosaneae	Leptolyngbyaceae	9.8	https://massbank.eu/MassBank/RecordDisplay?id=MSBNK-RIKEN-PR100478&dsn=RIKEN
Tocotrienol	411.325	C28H42O2			121	71; 85; 89; 121; 133; 147; 165; 209; 247; 291; 353	Ubiquinones	Vitamin E	Meroterpene	CENA_526	Geminocystis sp.	Geminocystaceae	9.8	https://massbank.eu/MassBank/RecordDisplay?id=MSBNK-RIKEN-PR100478&dsn=RIKEN
Tocotrienol	411.325	C28H42O2			121	71; 85; 89; 121; 133; 147; 165; 209; 247; 291; 353	Ubiquinones	Vitamin E	Meroterpene	CENA_528	Alkalinema pantanalense	Leptolyngbyaceae	9.8	https://massbank.eu/MassBank/RecordDisplay?id=MSBNK-RIKEN-PR100478&dsn=RIKEN
Tocotrienol	411.325	C28H42O2			121	71; 85; 89; 121; 133; 147; 165; 209; 247; 291; 353	Ubiquinones	Vitamin E	Meroterpene	CENA_597	Limnospira platensis	Microcoleaceae	9.8	https://massbank.eu/MassBank/RecordDisplay?id=MSBNK-RIKEN-PR100478&dsn=RIKEN
Tocotrienol	411.325	C28H42O2			121	71; 85; 89; 121; 133; 147; 165; 209; 247; 291; 353	Ubiquinones	Vitamin E	Meroterpene	CENA_650	Limnospira platensis	Microcoleaceae	9.8	https://massbank.eu/MassBank/RecordDisplay?id=MSBNK-RIKEN-PR100478&dsn=RIKEN
Tocopherol	429.371	C29H50O2			165; 205	89; 101; 105; 107; 109; 121; 127; 133; 135; 136; 137; 138; 149; 163; 164; 165; 166; 177; 191. 205; 219; 275	Ubiquinones	Vitamin E	Meroterpene	CCIBt_3563	Anabaenopsis elenkinii	Nodulariaceae	12.8	https://massbank.eu/MassBank/RecordDisplay?id=MSBNK-MSSJ-MSJ00169&dsn=MSSJ
Tocopherol	429.371	C29H50O2			165, 205	89; 101; 105; 107; 109; 121; 127; 133; 135; 136; 137; 138; 149; 163; 164; 165; 166; 177; 191. 205; 219; 275	Ubiquinones	Vitamin E	Meroterpene	CENA_516	Pantanalinema rosaneae	Leptolyngbyaceae	12.8	https://massbank.eu/MassBank/RecordDisplay?id=MSBNK-MSSJ-MSJ00169&dsn=MSSJ
Tocopherol	429.371	C29H50O2			165, 205	89; 101; 105; 107; 109; 121; 127; 133; 135; 136; 137; 138; 149; 163; 164; 165; 166; 177; 191. 205; 219; 275	Ubiquinones	Vitamin E	Meroterpene	CENA_526	Geminocystis sp.	Geminocystaceae	12.8	https://massbank.eu/MassBank/RecordDisplay?id=MSBNK-MSSJ-MSJ00169&dsn=MSSJ
Tocopherol	429.371	C29H50O2			165, 205	89; 101; 105; 107; 109; 121; 127; 133; 135; 136; 137; 138; 149; 163; 164; 165; 166; 177; 191. 205; 219; 275	Ubiquinones	Vitamin E	Meroterpene	CENA_528	Alkalinema pantanalense	Leptolyngbyaceae	12.8	https://massbank.eu/MassBank/RecordDisplay?id=MSBNK-MSSJ-MSJ00169&dsn=MSSJ
Tocopherol	429.371	C29H50O2			165, 205	89; 101; 105; 107; 109; 121; 127; 133; 135; 136; 137; 138; 149; 163; 164; 165; 166; 177; 191. 205; 219; 275	Ubiquinones	Vitamin E	Meroterpene	CENA_597	Limnospira platensis	Microcoleaceae	12.8	https://massbank.eu/MassBank/RecordDisplay?id=MSBNK-MSSJ-MSJ00169&dsn=MSSJ
Tocopherol	429.371	C29H50O2			165, 205	89; 101; 105; 107; 109; 121; 127; 133; 135; 136; 137; 138; 149; 163; 164; 165; 166; 177; 191. 205; 219; 275	Ubiquinones	Vitamin E	Meroterpene	CENA_650	Limnospira platensis	Microcoleaceae	12.8	https://massbank.eu/MassBank/RecordDisplay?id=MSBNK-MSSJ-MSJ00169&dsn=MSSJ
Hydroxycarotenoid	500.356					57;71;89;113;121;133;149;165;166;175;227	Hydroxycarotenoids	carotene	Tetraterpeno	CCIBt_3563	Anabaenopsis elenkinii	Nodulariaceae	8.2
Hydroxycarotenoid	500.356					57;71;89;113;121;133;149;165;166;175;227	Hydroxycarotenoids	carotene	Tetraterpeno	CENA_516	Pantanalinema rosaneae	Leptolyngbyaceae	8.2
Hydroxycarotenoid	500.356					57;71;89;113;121;133;149;165;166;175;227	Hydroxycarotenoids	carotene	Tetraterpeno	CENA_526	Geminocystis sp.	Geminocystaceae	8.2
Hydroxycarotenoid	500.356					57;71;89;113;121;133;149;165;166;175;227	Hydroxycarotenoids	carotene	Tetraterpeno	CENA_528	Alkalinema pantanalense	Leptolyngbyaceae	8.2
Hydroxycarotenoid	500.356					57;71;89;113;121;133;149;165;166;175;227	Hydroxycarotenoids	carotene	Tetraterpeno	CENA_597	Limnospira platensis	Microcoleaceae	8.2
β-Apo-2'-carotenal	509.372	C37H48O	2.32	[M+H]+	133; 282; 310	89;133;226;254;271;282;310	Carotenoid	carotene	Tetraterpeno	CCIBt_3563	Anabaenopsis elenkinii	Nodulariaceae	13.08
β-Carotene	536.439	C40H56	1.86	[M]+	81;444 [M-92]+	81;95;105;119;133;145;157;171;183;197;209;225;239;249;267;282;307;331;429;430;444;521;535	Carotenoid	carotenes	Tetraterpeno	CCIBt_3563	Anabaenopsis elenkinii	Nodulariaceae	12.3	doi: 10.5702/massspectrometry.A0133, DOI 10.1007/s12161-014-0083-5
β-Carotene	536.439	C40H56	1.86	[M]+	81;444 [M-92]+	81;95;105;119;133;145;157;171;183;197;209;225;239;249;267;282;307;331;429;430;444;521;535	Carotenoid	carotenes	Tetraterpeno	CENA_516	Pantanalinema rosaneae	Leptolyngbyaceae	12.63	doi: 10.5702/massspectrometry.A0133, DOI 10.1007/s12161-014-0083-5
β-Carotene	536.439	C40H56	1.86	[M]+	81;444 [M-92]+	81;95;105;119;133;145;157;171;183;197;209;225;239;249;267;282;307;331;429;430;444;521;535	Carotenoid	carotenes	Tetraterpeno	CENA_526	Geminocystis sp.	Geminocystaceae	12.63	doi: 10.5702/massspectrometry.A0133, DOI 10.1007/s12161-014-0083-5
β-Carotene	536.439	C40H56	1.86	[M]+	81;444 [M-92]+	81;95;105;119;133;145;157;171;183;197;209;225;239;249;267;282;307;331;429;430;444;521;535	Carotenoid	carotenes	Tetraterpeno	CENA_528	Alkalinema pantanalense	Leptolyngbyaceae	12.3	doi: 10.5702/massspectrometry.A0133, DOI 10.1007/s12161-014-0083-5
β-Carotene	536.439	C40H56	1.86	[M]+	81;444 [M-92]+	81;95;105;119;133;145;157;171;183;197;209;225;239;249;267;282;307;331;429;430;444;521;535	Carotenoid	carotenes	Tetraterpeno	CENA_597	Limnospira platensis	Microcoleaceae	12.3	doi: 10.5702/massspectrometry.A0133, DOI 10.1007/s12161-014-0083-5
β-Carotene	536.439	C40H56	1.86	[M]+	81;444 [M-92]+	81;95;105;119;133;145;157;171;183;197;209;225;239;249;267;282;307;331;429;430;444;521;535	Carotenoid	carotenes	Tetraterpeno	CENA_650	Limnospira platensis	Microcoleaceae	12.3	doi: 10.5702/massspectrometry.A0133, DOI 10.1007/s12161-014-0083-5
(all-E)-Lycopene	537.532	C40H56		[M+H]+		57;83;89;103;109;119;133;157;254;282;299;444;536	Carotenoid	carotene	Tetraterpeno	CCIBt_3563	Anabaenopsis elenkinii	Nodulariaceae	13
(all-E)-Lycopene	537.532	C40H56		[M+H]+		57;83;89;103;109;119;133;157;254;282;299;444;536	Carotenoid	carotene	Tetraterpeno	CENA_516	Pantanalinema rosaneae	Leptolyngbyaceae	13
(all-E)-Lycopene	537.532	C40H56		[M+H]+		57;83;89;103;109;119;133;157;254;282;299;444;536	Carotenoid	carotene	Tetraterpeno	CENA_526	Geminocystis sp.	Geminocystaceae	13
(all-E)-Lycopene	537.532	C40H56		[M+H]+		57;83;89;103;109;119;133;157;254;282;299;444;536	Carotenoid	carotene	Tetraterpeno	CENA_528	Alkalinema pantanalense	Leptolyngbyaceae	13
(all-E)-Lycopene	537.532	C40H56		[M+H]+		57;83;89;103;109;119;133;157;254;282;299;444;536	Carotenoid	carotene	Tetraterpeno	CENA_650	Limnospira platensis	Microcoleaceae	13
1,2-Dihydrolycopene/ Neurosporene / (7Z,9Z)-Neurosporene; 7,9-dicis-neurosporene	538.439	C40H58				62;71;83;89;99;140;173;282;300;369	Carotenoid	carotene	Tetraterpeno	CENA_528	Alkalinema pantanalense	Leptolyngbyaceae	9.55
Tetrahydrolycopene	540.474	C40H60	-0.09			69;89;95;111;133;147;157;282;299	Carotenoid	carotene	Tetraterpeno	CENA_650	Limnospira platensis	Microcoleaceae	10.7
Xanthophill	542.488	C40H62	5.43			57;79;89;95;107;121;133;145;165;187;282	Carotenoid	xanthophyll	Tetraterpeno	CENA_650	Limnospira platensis	Microcoleaceae	11.06
Phytoene	544.382	C40H64				71;89;104;121;133;149;165;175;247	Carotenoid	carotene	Tetraterpeno	CCIBt_3563	Anabaenopsis elenkinii	Nodulariaceae	8.55
Phytoene	544.382	C40H64				71;89;104;121;133;149;165;175;247	Carotenoid	carotene	Tetraterpeno	CENA_516	Pantanalinema rosaneae	Leptolyngbyaceae	8.55
Phytoene	544.382	C40H64				71;89;104;121;133;149;165;175;247	Carotenoid	carotene	Tetraterpeno	CENA_526	Geminocystis sp.	Geminocystaceae	8.55
Echinenone	550.412	C40H54O				89;98;107;119;133;157;183;203;223;550	Ketocarotenoids	ketocarotenoid	Tetraterpeno	CCIBt_3563	Anabaenopsis elenkinii	Nodulariaceae	13.00
Echinenone	550.412	C40H54O				89;98;107;119;133;157;183;203;223;550	Ketocarotenoids	ketocarotenoid	Tetraterpeno	CENA_526	Geminocystis sp.	Geminocystaceae	13.00
Echinenone	550.412	C40H54O				89;98;107;119;133;157;183;203;223;550	Ketocarotenoids	ketocarotenoid	Tetraterpeno	CENA_597	Limnospira platensis	Microcoleaceae	13.00
Canthaxanthin	550.624	C40H52O2				69;81;89;105;121;133;145;183;282;298;550	Ketocarotenoids	ketocarotenoid	Tetraterpeno	CENA_528	Alkalinema pantanalense	Leptolyngbyaceae	13.18
Canthaxanthin	550.624	C40H52O2				69;81;89;105;121;133;145;183;282;298;550	Ketocarotenoids	ketocarotenoid	Tetraterpeno	CENA_597	Limnospira platensis	Microcoleaceae	13.18
Canthaxanthin	550.624	C40H52O2				69;81;89;105;121;133;145;183;282;298;550	Ketocarotenoids	ketocarotenoid	Tetraterpeno	CENA_650	Limnospira platensis	Microcoleaceae	13.18
Echinenone	551.419	C40H54O	2.05	[M+H]+	93;133;203	81;89;93;105;119;133;137;147;157;173;185;197;203;209;221;241;255;265;281;357;471;551	Ketocarotenoids	Ketocarotenoids	Tetraterpeno	CCIBt_3563	Anabaenopsis elenkinii	Nodulariaceae	12.21	doi: 10.1007/s00216-011-4825-6
Echinenone	551.419	C40H54O	2.05	[M+H]+	93;133;203	81;89;93;105;119;133;137;147;157;173;185;197;203;209;221;241;255;265;281;357;471;551	Ketocarotenoids	Ketocarotenoids	Tetraterpeno	CENA_516	Pantanalinema rosaneae	Leptolyngbyaceae	12.21	doi: 10.1007/s00216-011-4825-6
Echinenone	551.419	C40H54O	2.05	[M+H]+	93;133;203	81;89;93;105;119;133;137;147;157;173;185;197;203;209;221;241;255;265;281;357;471;551	Ketocarotenoids	Ketocarotenoids	Tetraterpeno	CENA_526	Geminocystis sp.	Geminocystaceae	12.21	doi: 10.1007/s00216-011-4825-6
α- Cryptoxanthin	552.427	C40H56O				69;81;89;105;119;133;145;159;173;183;197;211;237;267;282;299;460;550	Hydroxycarotenoids	xanthophyll	Tetraterpeno	CCIBt_3563	Anabaenopsis elenkinii	Nodulariaceae	12.51
α- Cryptoxanthin	552.427	C40H56O				81;95;105;119;133;145;157;171;183;197;211;237;267;282;299;460;550	Hydroxycarotenoids	xanthophyll	Tetraterpeno	CENA_526	Geminocystis sp.	Geminocystaceae	12.51
α- Cryptoxanthin	552.427	C40H56O				81;89;105;119;133;145;159;173;183;197;211;237;267;282;299;460;550	Hydroxycarotenoids	xanthophyll	Tetraterpeno	CENA_528	Alkalinema pantanalense	Leptolyngbyaceae	12.51
α- Cryptoxanthin	552.427	C40H56O				81;89;105;119;133;145;159;173;183;197;211;237;267;282;299;460;550	Hydroxycarotenoids	xanthophyll	Tetraterpeno	CENA_597	Limnospira platensis	Microcoleaceae	12.51
β-Cryptoxanthin	553.436	C40H56O	4.4	[M+H]+	69;135;119;553	69;81;95;107;119;133;135;145;157;175;197;211;223;249;255;267;279;333;348;550	Hydroxycarotenoids	xanthophyll	Tetraterpeno	CENA_516	Limnospira platensis	Microcoleaceae	12.63	doi: 10.1007/s00216-011-4825-6
β-Cryptoxanthin	553.436	C40H56O	4.4	[M+H]+	69;135;119;553	69;81;95;107;119;133;135;145;157;175;197;211;223;249;255;267;279;333;348;550	Hydroxycarotenoids	xanthophyll	Tetraterpeno	CENA_526	Geminocystis sp.	Geminocystaceae	12.63	doi: 10.1007/s00216-011-4825-6
β-Cryptoxanthin	553.436	C40H56O	4.4	[M+H]+	69;135;119;553	69;81;95;107;119;133;135;145;157;175;197;211;223;249;255;267;279;333;348;550	Hydroxycarotenoids	xanthophyll	Tetraterpeno	CENA_528	Alkalinema pantanalense	Leptolyngbyaceae	12.63	doi: 10.1007/s00216-011-4825-6
β-Cryptoxanthin	553.436	C40H56O	4.4	[M+H]+	69;135;119;553	69;81;95;107;119;133;135;145;157;175;197;211;223;249;255;267;279;333;348;550	Hydroxycarotenoids	xanthophyll	Tetraterpeno	CENA_650	Limnospira platensis	Microcoleaceae	12.63	doi: 10.1007/s00216-011-4825-6
β-Cryptoxanthin	553.436	C40H56O	4.4	[M+H]+	69;135;119;553	69;81;95;107;119;133;135;145;157;175;197;211;223;249;255;267;279;333;348;550	Hydroxycarotenoids	xanthophyll	Tetraterpeno	CENA_516	Pantanalinema rosaneae	Leptolyngbyaceae	12.63	doi: 10.1007/s00216-011-4825-6
Tetradehydro-2,2,diketo-beta-carotene	561.365	C40H48O2	0.12	[M+H]+	133; 145; 159	133;145; 159; 183; 209; 247; 265; 291; 445	Ketocarotenoids	Ketocarotenoids	Tetraterpeno	CENA_516	Pantanalinema rosaneae	Leptolyngbyaceae	19.68	doi: 10.1007/s00216-011-4825-6
Canthaxanthin	564.395	C40H56O2	-2.29	[M]+	69;105; 119; 203	69;81;89;93;107;119;121;129;133;137;143;147;157;173;185;197;203;209;215;235;320;327;335;347;361;397	Ketocarotenoids	Ketocarotenoids	Tetraterpeno	CCIBt_3563	Anabaenopsis elenkinii	Nodulariaceae	12.08	doi: 10.1007/s00216-011-4825-6
Canthaxanthin	565.403	C40H52O2	-2.29	[M+H]+	69;105; 119; 203	69;81;89;93;105;119;133;145;157;161;173;185;199;203;209;221;241;255;282;310	Ketocarotenoids	Ketocarotenoids	Tetraterpeno	CCIBt_3563	Anabaenopsis elenkinii	Nodulariaceae	11.4	doi: 10.1007/s00216-011-4825-6
Canthaxanthin	565.403	C40H52O2	-2.29	[M+H]+	69;105; 119; 203	81;89;93;105;109;119;123;131;133;139;145;157;175;185;199;203;209;282;310	Ketocarotenoids	Ketocarotenoids	Tetraterpeno	CCIBt_3563	Anabaenopsis elenkinii	Nodulariaceae	12.75	doi: 10.1007/s00216-011-4825-6
Canthaxanthin	565.403	C40H52O2	-2.29	[M+H]+	69;105; 119; 203	81;89;93;105;109;119;123;131;133;139;145;157;175;185;199;203;209;282;310	Ketocarotenoids	Ketocarotenoids	Tetraterpeno	CENA_516	Pantanalinema rosaneae	Leptolyngbyaceae	12.75	doi: 10.1007/s00216-011-4825-6
Canthaxanthin	565.403	C40H52O2	-2.29	[M+H]+	69;105; 119; 203	81;89;93;105;109;119;123;131;133;139;145;157;175;185;199;203;209;282;310	Ketocarotenoids	Ketocarotenoids	Tetraterpeno	CENA_526	Geminocystis sp.	Geminocystaceae	12.75	doi: 10.1007/s00216-011-4825-6
Canthaxanthin	565.403	C40H52O2	-2.29	[M+H]+	69;105; 119; 203	81;89;93;105;109;119;123;131;133;139;145;157;175;185;199;203;209;282;310	Ketocarotenoids	Ketocarotenoids	Tetraterpeno	CENA_528	Alkalinema pantanalense	Leptolyngbyaceae	12.75	doi: 10.1007/s00216-011-4825-6
Canthaxanthin	565.403	C40H52O2	-2.29	[M+H]+	69;105; 119; 203	81;89;93;105;109;119;123;131;133;139;145;157;175;185;199;203;209;282;310	Ketocarotenoids	Ketocarotenoids	Tetraterpeno	CENA_597	Limnospira platensis	Microcoleaceae	12.75	doi: 10.1007/s00216-011-4825-6
Canthaxanthin	565.403	C40H52O2	-2.29	[M+H]+	69;105; 119; 203	81;89;93;105;109;119;123;131;133;139;145;157;175;185;199;203;209;282;310	Ketocarotenoids	Ketocarotenoids	Tetraterpeno	CENA_650	Limnospira platensis	Microcoleaceae	12.75	doi: 10.1007/s00216-011-4825-6
3-hydroxyechinenone	566.458	C40H54O2		[M]+		69;83;89;93;119;133;145;147;175;189;209;235;282;296;310	Ketocarotenoids	ketocarotenoid	Tetraterpeno	CCIBt_3563	Anabaenopsis elenkinii	Nodulariaceae	11.43
3-hydroxyechinenone	566.458	C40H54O2		[M]+		69;83;89;93;119;133;145;147;175;189;209;235;282;296;310	Ketocarotenoids	ketocarotenoid	Tetraterpeno	CENA_526	Geminocystis sp.	Geminocystaceae	11.43
3-hydroxyechinenone	566.458	C40H54O2		[M]+		69;83;89;93;119;133;145;147;175;189;209;235;282;296;310	Ketocarotenoids	ketocarotenoid	Tetraterpeno	CENA_528	Alkalinema pantanalense	Leptolyngbyaceae	11.43
3-hydroxyechinenone	566.458	C40H54O2		[M]+		69;83;89;93;119;133;145;147;175;189;209;235;282;296;310	Ketocarotenoids	ketocarotenoid	Tetraterpeno	CENA_597	Limnospira platensis	Microcoleaceae	11.43
Ketohydroxylycopene	566.547	C40H54O2				57;62;89;99;133;195;282;300;310;328;564	Ketocarotenoids	ketocarotenoid	Tetraterpeno	CENA_528	Alkalinema pantanalense	Leptolyngbyaceae	13
Diatoxanthin	567.416	C40H54O2	0.7	[M+H]+	93;	81;89;93;107;119;121;129;133;145;159;175;191;223;233;237;261;275;285;303;332	Hydroxycarotenoids	carotenes	Tetraterpeno	CCIBt_3563	Anabaenopsis elenkinii	Nodulariaceae	9.5
Diatoxanthin	567.416	C40H54O2	0.7	[M+H]+	93	81;89;93;107;119;121;129;133;145;159;175;191;223;233;237;261;275;285;303;332	Hydroxycarotenoids	carotenes	Tetraterpeno	CENA_528	Alkalinema pantanalense	Leptolyngbyaceae	9.5
Diatoxanthin	567.416	C40H54O2	0.7	[M+H]+	93	81;89;93;107;119;121;129;133;145;159;175;191;223;233;237;261;275;285;303;332	Hydroxycarotenoids	carotenes	Tetraterpeno	CENA_597	Limnospira platensis	Microcoleaceae	9.5
Diatoxanthin	567.416	C40H54O2	0.7	[M+H]+	93	81;89;93;107;119;121;129;133;145;159;175;191;223;233;237;261;275;285;303;332	Hydroxycarotenoids	carotenes	Tetraterpeno	CENA_650	Limnospira platensis	Microcoleaceae	9.5
Diatoxanthin	567.42	C40H55O2	0.8	[M+H]+	93	93;107;119;133;145;159;197;223;261;275;285;303;332	Hydroxyketocarotenoid	xanthophyll	Tetraterpeno	CCIBt_3563	Anabaenopsis elenkinii	Nodulariaceae	23.7
Diatoxanthin	567.42	C40H55O2	0.8	[M+H]+	93	93;107;119;133;145;159;197;223;261;275;285;303;332	Hydroxyketocarotenoid	xanthophyll	Tetraterpeno	CENA_526	Geminocystis sp.	Geminocystaceae	23.7
Diatoxanthin	567.42	C40H55O2	0.8	[M+H]+	93	93;107;119;133;145;159;197;223;261;275;285;303;332	Hydroxyketocarotenoid	xanthophyll	Tetraterpeno	CENA_528	Alkalinema pantanalense	Leptolyngbyaceae	23.7
Diatoxanthin	567.42	C40H55O2	0.8	[M+H]+	93	93;107;119;133;145;159;197;223;261;275;285;303;332	Hydroxyketocarotenoid	xanthophyll	Tetraterpeno	CENA_597	Limnospira platensis	Microcoleaceae	23.7
Diatoxanthin	567.42	C40H55O2	0.8	[M+H]+	93	73;107;119;133; 145;159;171;187;199;220;235;251;279	Hydroxyketocarotenoid	xanthophyll	Tetraterpeno	CENA_650	Limnospira platensis	Microcoleaceae	23.7
Zeaxanthin	568.425	C40H56O2	-6.03	[M]+	93;135; 476 ( M-92]+)	93;107;119;133;135;145;175;209;223;282;313;350;375;415;476;568	Hydroxycarotenoids	xanthophyll	Tetraterpeno	CCIBt_3563	Anabaenopsis elenkinii	Nodulariaceae	14.6	doi: 10.1007/s00216-011-4825-6
Zeaxanthin	568.425	C40H56O2	-6.03	[M]+	93;135; 476 ( M-92]+)	93;107;119;133;135;145;175;209;223;282;313;350;375;415;476;568	Hydroxycarotenoids	xanthophyll	Tetraterpeno	CENA_516	Pantanalinema rosaneae	Leptolyngbyaceae	14.6	doi: 10.1007/s00216-011-4825-6
Zeaxanthin	568.425	C40H56O2	-6.03	[M]+	93;135; 476 ( M-92]+)	93;107;119;133;135;145;175;209;223;282;313;350;375;415;476;568	Hydroxycarotenoids	xanthophyll	Tetraterpeno	CENA_526	Geminocystis sp.	Geminocystaceae	14.6	doi: 10.1007/s00216-011-4825-6
Zeaxanthin	568.425	C40H56O2	-6.03	[M]+	93;135; 476 ( M-92]+)	93;107;119;133;135;145;175;209;223;282;313;350;375;415;476;568	Hydroxycarotenoids	xanthophyll	Tetraterpeno	CENA_528	Alkalinema pantanalense	Leptolyngbyaceae	14.6	doi: 10.1007/s00216-011-4825-6
Zeaxanthin	568.425	C40H56O2	-6.03	[M]+	93;135; 476 ( M-92]+)	93;107;119;133;135;145;175;209;223;282;313;350;375;415;476;568	Hydroxycarotenoids	xanthophyll	Tetraterpeno	CENA_597	Limnospira platensis	Microcoleaceae	14.6	doi: 10.1007/s00216-011-4825-6
Zeaxanthin	568.425	C40H56O2	-6.03	[M]+	93;135; 476 ( M-92]+)	93;107;119;133;135;145;175;209;223;282;313;350;375;415;476;568	Hydroxycarotenoids	xanthophyll	Tetraterpeno	CENA_650	Limnospira platensis	Microcoleaceae	14.6	doi: 10.1007/s00216-011-4825-6
2,3-Dihydroxy-γ-carotene; 2,3-Dihydroxy-gamma-carotene	569.431	C40H56O2				115;133;135;145;159;169;185;197;211;221;235;249;275;302;315; 532	Hydroxycarotenoids	xanthophyll	Tetraterpeno	CENA_516	Pantanalinema rosaneae	Leptolyngbyaceae	12.76
2,3-Dihydroxy-γ-carotene; 2,3-Dihydroxy-gamma-carotene	569.431	C40H56O2				115;133;135;145;159;169;185;197;211;221;235;249;275;302;315; 532	Hydroxycarotenoids	xanthophyll	Tetraterpeno	CENA_526	Geminocystis sp.	Geminocystaceae	12.76
2,3-Dihydroxy-γ-carotene; 2,3-Dihydroxy-gamma-carotene	569.431	C40H56O2				115;133;135;145;159;169;185;197;211;221;235;249;275;302;315; 532	Hydroxycarotenoids	xanthophyll	Tetraterpeno	CENA_597	Limnospira platensis	Microcoleaceae	12.76
2,3-Dihydroxy-γ-carotene; 2,3-Dihydroxy-gamma-carotene	569.431	C40H56O2				115;133;135;145;159;169;185;197;211;221;235;249;275;302;315; 532	Hydroxycarotenoids	xanthophyll	Tetraterpeno	CENA_650	Limnospira platensis	Microcoleaceae	12.76
(all-E)-Lutein	569.435	C40H56O2	-4.91	[M+H]+		115;133;145;159;169;185;197;211;221;235;249;275;302;313;552	Hydroxycarotenoids	xanthophyll	Tetraterpeno	CCIBt_3563	Anabaenopsis elenkinii	Nodulariaceae	25.18	doi: 10.1007/s00216-011-4825-6
(all-E)-Lutein	569.435	C40H56O2	-4.91	[M+H]+		115;133;145;159;169;185;197;211;221;235;249;275;302;313;552	Hydroxycarotenoids	xanthophyll	Tetraterpeno	CENA_516	Pantanalinema rosaneae	Leptolyngbyaceae	25.18	doi: 10.1007/s00216-011-4825-6
4-(D-Glucopyranosyloxy)-4,4'-diaponeurosporene	580.488					85;89;99;109;121;133;247;255	Carotenoid	carotene	Tetraterpeno	CENA_526	Geminocystis sp.	Geminocystaceae	12.3
Adonirubin, phoenicoxanthin	581.394	C40H52O3				73;81;89;95;107;119;133;145;159;171;187;199;220;235;251;279	Ketocarotenoids	Ketocarotenoids	Tetraterpeno	CCIBt_3563	Anabaenopsis elenkinii	Nodulariaceae	12.01
Phoenicoxanthin	581.418	C40H52O3				73;107;119;133; 145;159;171;187;199;220;235;251;279	Ketocarotenoids	xanthophyll	Tetraterpeno	CENA_526	Geminocystis sp.	Geminocystaceae	9.8
Adonixanthin	582.404	C40H54O3	-3.61	[M]+	69;81; 133; 145; 203;221	69;81;93;133;145;203;221;254;282;299;310;537;587	Hydroxycarotenoids	carotene	Tetraterpeno	CENA_516	Pantanalinema rosaneae	Leptolyngbyaceae	13.66	doi: 10.1007/s00216-011-4825-6
Adonixantin	582.404	C40H54O3	-3.61	[M]+	69;81; 133; 145; 203;221	69;81;93;133;145;203;221;254;282;299;310;537;587	Hydroxycarotenoids	carotene	Tetraterpeno	CENA_597	Limnospira platensis	Microcoleaceae	13.66	doi: 10.1007/s00216-011-4825-6
Adonixantin	582.404	C40H54O3	-3.61	[M]+	69;81; 133; 145; 203;221	69;81;93;133;145;203;221;254;282;299;310;537;587	Ketocarotenoids	ketocarotenoid	Tetraterpeno	CENA_597	Limnospira platensis	Microcoleaceae	10.46	doi: 10.1007/s00216-011-4825-6
Diadinoxanthin B	583.412	C40H55O3	-1.6	[M+H]+	69;93;444	69;83;93;107;119;133;135;145;157;173;185;197;217;233;285;300;329;353;365;421;431;444;583	Epoxycarotenoids	carotene	Tetraterpeno	CCIBt_3563	Anabaenopsis elenkinii	Nodulariaceae	10.25	doi: 10.1007/s00216-011-4825-6
Diadinoxanthin B	583.412	C40H55O3	-1.6	[M+H]+	69;93;444	69;83;93;107;119;133;135;145;157;173;185;197;217;233;285;300;329;353;365;421;431;444;583	Epoxycarotenoids	carotene	Tetraterpeno	CENA_528	Alkalinema pantanalense	Leptolyngbyaceae	10.25	doi: 10.1007/s00216-011-4825-6
Diadinoxanthin B	583.412	C40H55O3	-1.6	[M+H]+	69;93;444	69;83;93;107;119;133;135;145;157;173;185;197;217;233;285;300;329;353;365;421;431;444;583	Epoxycarotenoids	carotene	Tetraterpeno	CENA_597	Limnospira platensis	Microcoleaceae	10.25	doi: 10.1007/s00216-011-4825-6
Diadinoxanthin B	583.412	C40H55O3	-1.6	[M+H]+	69;93;444	69;83;93;107;119;133;135;145;157;173;185;197;217;233;285;300;329;353;365;421;431;444;583	Epoxycarotenoids	carotene	Tetraterpeno	CENA_650	Limnospira platensis	Microcoleaceae	10.25	doi: 10.1007/s00216-011-4825-6
Antheraxanthin	585.423	C40H56O3	0.26	[M+H]+	93;105;133;137	81;89;93;105;119;133;137;145;159;167;185;197;201;209;225;237;249;253;283;295;333;364	Epoxycarotenoids	xanthophyll	Tetraterpeno	CENA_526	Geminocystis sp.	Geminocystaceae	11.36	doi: 10.1007/s00216-011-4825-6
Antheraxanthin	585.423	C40H56O3	0.26	[M+H]+	93;105;133;137	81;89;93;105;119;133;137;145;159;167;185;197;201;209;225;237;249;253;283;295;333;364	Epoxycarotenoids	xanthophyll	Tetraterpeno	CENA_528	Alkalinema pantanalense	Leptolyngbyaceae	11.36	doi: 10.1007/s00216-011-4825-6
Antheraxanthin	585.423	C40H56O3	0.26	[M+H]+	93;105;133;137	81;89;93;105;119;133;137;145;159;167;185;197;201;209;225;237;249;253;283;295;333;364	Epoxycarotenoids	xanthophyll	Tetraterpeno	CENA_597	Limnospira platensis	Microcoleaceae	11.36	doi: 10.1007/s00216-011-4825-6
Antheraxanthin	585.423	C40H56O3	0.26	[M+H]+	93;105;133;137	81;89;93;105;119;133;137;145;159;167;185;197;201;209;225;237;249;253;283;295;333;364	Epoxycarotenoids	xanthophyll	Tetraterpeno	CENA_650	Limnospira platensis	Microcoleaceae	11.36	doi: 10.1007/s00216-011-4825-6
	593.591					61;76;89;109;133;282;310;313.320	Hydroxycarotenoids	xanthophyll	Tetraterpeno	CENA_516	Pantanalinema rosaneae	Leptolyngbyaceae	13.3
	593.591					61;76;89;109;133;282;310;313.320	Hydroxycarotenoids	xanthophyll	Tetraterpeno	CENA_650	Limnospira platensis	Microcoleaceae	13.3
Glycosyl-4,4'-diaponeurosporenoate	594.513	C36H50O7				57;62;89;102;133;208;236;310;311;328	Apocarotenoids	xanthophyll	Tetraterpeno	CENA_516	Pantanalinema rosaneae	Leptolyngbyaceae	12.38
Glycosyl-4,4'-diaponeurosporenoate	594.513	C36H50O7				57;62;89;102;133;208;236;310;311;328	Hydroxycarotenoids	xanthophyll	Tetraterpeno	CENA_597	Limnospira platensis	Microcoleaceae	12.38
Glycosyl-4,4'-diaponeurosporenoate	594.513	C36H50O7				71;89;99;124;133;165;177;239;255;269;310;334;352;599	Hydroxycarotenoids	carotene	Tetraterpeno	CENA_526	Geminocystis sp.	Geminocystaceae	12.4
β-D-glycosyl-4,4'-diaponeurosporenoate	594.577					57;62;89;102;133;208;236;310;311;328	Hydroxycarotenoids	carotene	Tetraterpeno	CENA_528	Alkalinema pantanalense	Leptolyngbyaceae	13.3
Nostoxanthin	600.415	C40H56O4	-4.09	[M]+	145; 171	107;145;171;209;494;508;601	Hydroxycarotenoids	xanthophyll	Tetraterpeno	CCIBt_3563	Anabaenopsis elenkinii	Nodulariaceae	10.36	doi: 10.5702/massspectrometry.A0133
Nostoxanthin	600.415	C40H56O4	-4.09	[M]+	145; 171	107;145;171;209;494;508;601	Hydroxycarotenoids	xanthophyll	Tetraterpeno	CENA_528	Alkalinema pantanalense	Leptolyngbyaceae	10.36	doi: 10.5702/massspectrometry.A0133
(9Z)-Violaxanthin; 9-cis-Violaxanthin	601.419	C40H56O4	2.1	[M+H]+	93;133;547;601	73;81;93;119;133;143;145;157;175;223;255;283;547;607	Epoxycarotenoids	Epoxycarotenoids	Tetraterpeno	CENA_526	Geminocystis sp.	Geminocystaceae	10.83	https://doi.org/10.1021/jf0705421
(9Z)-Violaxanthin; 9-cis-Violaxanthin	601.419	C40H56O4	2.1	[M+H]+	93;133;547;601	73;81;93;119;133;143;145;157;175;223;255;283;547;607	Epoxycarotenoids	Epoxycarotenoids	Tetraterpeno	CENA_597	Limnospira platensis	Microcoleaceae	10.83	https://doi.org/10.1021/jf0705421
(9Z)-Violaxanthin; 9-cis-Violaxanthin	601.419	C40H56O4	2.1	[M+H]+	93;133;547;601	73;81;93;119;133;143;145;157;175;223;255;283;547;607	Epoxycarotenoids	Epoxycarotenoids	Tetraterpeno	CENA_650	Limnospira platensis	Microcoleaceae	10.83	https://doi.org/10.1021/jf0705421
	606.503				81; 95	69;81;95;109;119;149;165;175;199;237;281;310;315;327;611	Hydroxycarotenoids	carotene	Tetraterpeno	CENA_516	Pantanalinema rosaneae	Leptolyngbyaceae	12.3
	606.503				81; 95	69;81;95;109;119;149;165;175;199;237;281;310;315;327;611	Hydroxycarotenoids	carotene	Tetraterpeno	CENA_526	Geminocystis sp.	Geminocystaceae	12.3
apocarotenoid	608.291				95; 107	89;95;107;119;135;145;159;177;189;199;209;239;283;299;310;355;401;613	Hydroxycarotenoids	carotene	Tetraterpeno	CENA_516	Pantanalinema rosaneae	Leptolyngbyaceae	13.01
apocarotenoid	608.291				89; 133	71;89;133;283;613	Hydroxycarotenoids	carotene	Tetraterpeno	CENA_526	Geminocystis sp.	Geminocystaceae	12.88
apocarotenoid	608.291				89; 133	71;89;133;283;613	Hydroxycarotenoids	carotene	Tetraterpeno	CENA_528	Alkalinema pantanalense	Leptolyngbyaceae	12.88
Lutein	620.517				99; 135	89;99;135;165;255;281;625	Hydroxycarotenoids	carotene	Tetraterpeno	CENA_526	Geminocystis sp.	Geminocystaceae	12.5
1-(D-Mannosyloxy)-3,4-didenhydro-1,2-dihydro-8'-apolycopen-8'-oic acid / Diapolycopenedioic acid glucosyl ester	622.192	C37H50O9			89; 109	71;89;109;247;253	Hydroxycarotenoids	carotene	Tetraterpeno	CENA_526	Geminocystis sp.	Geminocystaceae	11.8
Methyl glucosyl-3,4-dehydro-apo-8'-lycopenoate / Methyl mannosyl-3,4-dehydro-apo-8'-lycopenoate; Methyl hexosyl-3,4-dehydro-apo-8'-lycopenoate	624.52	C37H52O8			89; 107	71;89;107;133;165;209;255;291;383;439;495;551;629	Hydroxycarotenoids	carotene	Tetraterpeno	CENA_526	Geminocystis sp.	Geminocystaceae	12.2
	630.504				89; 107	79;89;107;121;135;149;161;278;305;360;380;459;505;575;635	Hydroxycarotenoids	carotene	Tetraterpeno	CENA_516	Pantanalinema rosaneae	Leptolyngbyaceae	12.31
	630.504				89; 107	79;89;107;121;135;149;161;278;305;360;380;459;505;575;635	Hydroxycarotenoids	carotene	Tetraterpeno	CENA_528	Alkalinema pantanalense	Leptolyngbyaceae	12.31
	630.504				89; 107	79;89;107;121;135;149;161;278;305;360;380;459;505;575;635	Hydroxycarotenoids	carotene	Tetraterpeno	CENA_597	Limnospira platensis	Microcoleaceae	12.31
	632.523				81; 95	67;81;95;109;121;133;227;247;263;278;307;637	Hydroxycarotenoids	carotene	Tetraterpeno	CENA_516	Pantanalinema rosaneae	Leptolyngbyaceae	12.65
	632.523				81; 95	67;81;95;109;121;133;227;247;263;278;307;637	Hydroxycarotenoids	carotene	Tetraterpeno	CENA_597	Limnospira platensis	Microcoleaceae	12.65
	638.567				89; 97	81;89;97;151;135;255;261;643	Hydroxycarotenoids	carotene	Tetraterpeno	CENA_526	Geminocystis sp.	Geminocystaceae	12.4
	640.431				107; 119	93;107;119;133;145;159;175;199;217;233;252;269;283	Hydroxycarotenoids	xanthophyll	Tetraterpeno	CENA_526	Geminocystis sp.	Geminocystaceae	10.8
	640.431				107; 119	93;107;119;133;145;159;175;199;217;233;252;269;283	Hydroxycarotenoids	xanthophyll	Tetraterpeno	CENA_597	Limnospira platensis	Microcoleaceae	10.8
	650.528				85; 95	60;85;95;101;123;133;261;281;649	Hydroxycarotenoids	carotene	Tetraterpeno	CENA_516	Pantanalinema rosaneae	Leptolyngbyaceae	12.3
	650.528				85; 95	60;85;95;101;123;133;261;281;649	Hydroxycarotenoids	carotene	Tetraterpeno	CENA_526	Geminocystis sp.	Geminocystaceae	12.3
	664.486				85; 102	71;85;102;121;135;165;255;281;669	Hydroxycarotenoids	carotene	Tetraterpeno	CENA_526	Geminocystis sp.	Geminocystaceae	12.4
	668.538				71; 89	57;71;89;121;133;147;247;255;291;495;673	Hydroxycarotenoids	carotene	Tetraterpeno	CENA_526	Geminocystis sp.	Geminocystaceae	12.1
	674.529				83; 95	71;83;95;106;121;133;149;261;278;305	Hydroxycarotenoids	carotene	Tetraterpeno	CENA_516	Pantanalinema rosaneae	Leptolyngbyaceae	12.23
	674.529				83; 95	71;83;95;106;121;133;149;261;278;305	Hydroxycarotenoids	carotene	Tetraterpeno	CENA_528	Alkalinema pantanalense	Leptolyngbyaceae	12.23
	676.546				71; 89	57;71;89;99121;135;177;255;281;291;699	Hydroxycarotenoids	carotene	Tetraterpeno	CENA_526	Geminocystis sp.	Geminocystaceae	12.21
	676.546				71; 83	57;71;83;89;109;133;149;161;177;291;307	Hydroxycarotenoids	carotene	Tetraterpeno	CENA_516	Pantanalinema rosaneae	Leptolyngbyaceae	12.55
	676.546				71; 83	57;71;83;89;109;133;149;161;177;291;307	Hydroxycarotenoids	carotene	Tetraterpeno	CENA_597	Limnospira platensis	Microcoleaceae	12.55
myxoxanthophyll	703.456	C40H63O7	0.6	[M]+	85; 129	71;85;129;145;209;223;332	Hydroxycarotenoids	xanthophyll	Tetraterpeno	CENA_597	Limnospira platensis	Microcoleaceae	9.5
35-O-β-6 amino-6-deoxyglucopyranosyl	708.533	C41H73NO8	0.87	[M+H]+	162; 222	127;144;162;180;205;222;231;287;672;708	Hopanoides	hopanoides	Triterpenoids	CENA_526	Geminocystis sp.	Geminocystaceae	11.75	doi: 10.1002/rcm.7696
35-O-β-6 amino-6-deoxyglucopyranosyl	708.533	C41H73NO8	0.87	[M+H]+	162; 222	127;144;162;180;205;222;231;287;672;708	Hopanoides	hopanoides	Triterpenoids	CENA_526	Geminocystis sp.	Geminocystaceae	6.3	doi: 10.1002/rcm.7696
Bacteriohopanetetrol	722.547	C42H75NO8	-3.83	[M+H]+	162	126;144;162;180;211;227;252;285;310;487;536;668;686;704;722	Hopanoides	hopanoides	Triterpenoids	CENA_526	Geminocystis sp.	Geminocystaceae	8.8	doi: 10.1002/rcm.7696
Bacteriohopanetetrol	722.547	C42H75NO8	-3.83	[M+H]+	162	126;144;162;180;211;227;252;285;310;487;536;668;686;704;722	Hopanoides	hopanoides	Triterpenoids	CENA_526	Geminocystis sp.	Geminocystaceae	11.03	doi: 10.1002/rcm.7696
Bacteriohopanetetrol	722.547	C42H75NO8	-3.83	[M+H]+	162	126;144;162;180;211;227;252;285;310;487;536;668;686;704;722	Hopanoides	hopanoides	Triterpenoids	CENA_526	Geminocystis sp.	Geminocystaceae	6.5	doi: 10.1002/rcm.7696
3,3'-Ditetrahydropyranosyloxyisorenieratene	729.472	C46H66O7	-1.92	[M+H]+	85; 129	71;85;129;145;157;199;223;311;355;506;637	Hydroxycarotenoids	xanthophyll	Tetraterpeno	CENA_597	Limnospira platensis	Microcoleaceae	9.71
3,3'-Ditetrahydropyranosyloxyisorenieratene	729.472	C46H66O7	-1.92	[M+H]+	85; 129	71;85;129;145;157;199;223;311;355;506;637	Hydroxycarotenoids	xanthophyll	Tetraterpeno	CENA_650	Limnospira platensis	Microcoleaceae	9.71
Myxoxanthophyll	730.478				119; 184	75;119;184;335;415;434;507;525	Hydroxycarotenoids	xanthophyll	Tetraterpeno	CCIBt_3563	Anabaenopsis elenkinii	Nodulariaceae	9.45
Myxoxanthophyll	730.478				119; 184	75;119;184;335;415;434;507;525	Hydroxycarotenoids	xanthophyll	Tetraterpeno	CENA_516	Pantanalinema rosaneae	Leptolyngbyaceae	9.45
Myxoxanthophyll	730.478				119; 184	75;119;184;335;415;434;507;525	Hydroxycarotenoids	xanthophyll	Tetraterpeno	CENA_526	Geminocystis sp.	Geminocystaceae	9.45
Myxoxanthophyll	730.478				119; 184	75;119;184;335;415;434;507;525	Hydroxycarotenoids	xanthophyll	Tetraterpeno	CENA_528	Alkalinema pantanalense	Leptolyngbyaceae	9.45
myxol 2'-glucoside similar	746.476	C40H66O8	0.49		119; 147,431	75;119;147,431;541;551;751	Hydroxycarotenoids	xanthophyll	Tetraterpeno	CCIBt_3563	Anabaenopsis elenkinii	Nodulariaceae	10.14
Myxoxanthophyll	763.473				85; 129	71;85;129;145;157;199;206;252.274;508	Hydroxycarotenoids	xanthophyll	Tetraterpeno	CENA_597	Limnospira platensis	Microcoleaceae	9.45
Myxoxanthophyll	763.473				85; 129	71;85;129;145;157;199;206;252.274;508	Hydroxycarotenoids	xanthophyll	Tetraterpeno	CENA_650	Limnospira platensis	Microcoleaceae	9.45
