# Supplementary material for: Genetic and biochemical diversity of terpene biosynthesis in cyanobacterial strains from tropical soda lakes
Source: Front Microbiol. 2025 Jul 4;16:1582103. doi: 10.3389/fmicb.2025.1582103 (PMC12271159; doi:10.3389/fmicb.2025.1582103)
Supplement: Supplementary file 1 [file Supplementary_file_1.zip › Table S4.XLSX]

## Sheet: Table S4 (Abudance)
Table S4. Abundace of the putative compounds annotated in the metabolomics analysis in each cyanobacterial strain isolated from Pantanal, Brazil.
Name/ Putative	Class	m/z	CCIBt3563	CENA516	CENA526	CENA528	CENA597	CENA650
α-tocotrienol (vitamin E)	Ubiquinones	411.325	5	4	4	4	3	4
α-tocopherol_12',13'-Didehydro (vitamin E)	Ubiquinones	429.371	5	4	4	4	3	4
	Hydroxycarotenoids	500.356	14	14	14	14	14	0
β-Apo-2'-carotenal	Carotenoids	509.372	3	0	0	0	0	0
β-Carotene	Carotenoids	536.439	17	18	9	10	22	12
1,2-Dihydro-3,4-dehydrolycopene; 1',2'-dihydro-3',4'-dehydrolycopene	Carotenoids	537.532	11	3	3	3	0	9
1,2-Dihydrolycopene/ Neurosporene / (7Z,9Z)-Neurosporene; 7,9-dicis-neurosporene	Carotenoids	538.439	0	0	0	4	0	0
Asymmetric ζ-carotene; Asymmetric zeta-carotene; 7,8,11,12-Tetrahydrolycopene	Carotenoids	540.474	0	0	0	0	0	5
Xanthophyll	Hydroxycarotenoids	542.488	0	0	0	0	0	2
(all-E)-Phytoene; all-trans-Phytoene / 1,2-Dihydrophytofluene	Carotenoids	544.382	4	4	4	0	0	0
Echinenone	ketocarotenoids	550.412	6	0	1	0	2	0
Echinenone	ketocarotenoids	550.624	0	0	0	1	1	2
Echinenone	ketocarotenoids	551.419	6	2	1	0	0	0
α- Cryptoxanthin	Hydroxycarotenoids	552.427	4	0	30	2	14	0
β-Cryptoxanthin	Hydroxycarotenoids	553.436	0	9	5	4	11	12
Tetradehydro-2,2,diketo-beta-carotene	Ketocarotenoids	561.365	0	3	0	0	0	0
Canthaxanthin	Ketocarotenoids	564.395	4	0	0	0	0	0
Canthaxanthin	Ketocarotenoids	565.399	11	0	0	0	0	0
Echinenone	Ketocarotenoids	565.562	12	11	12	3	4	4
3-Hydroxyechinenone	Ketocarotenoids	566.458	6	0	3	1	2
Ketohydroxylycopene	Ketocarotenoids	566.547	0	0	0	6	0
β-Cryptoxanthin	Hydroxycarotenoids	567.416	12	0	0	10	19	14
Diatoxanthin	hydroxyketocarotenoids	567.42	3	0	4	5	2	3
Zeaxantina	Hydroxycarotenoids	568.425	9	12	12	12	11	12
2,3-Dihydroxy-γ-carotene; 2,3-Dihydroxy-gamma-carotene	Hydroxycarotenoids	569.431	0	7	1	0	13	9
Luteína	Hydroxycarotenoids	569.435	2	3	0	0	0	0
4-(D-Glucopyranosyloxy)-4,4'-diaponeurosporene	Carotenoids	580.488	0	0	5	0	0	0
Adonirubin, phoenicoxanthin	Ketocarotenoids	581.394	3	0	0	0	0
Phoenicoxanthin	Ketocarotenoids	581.418	0	0	4	0	0
Adonixanthin	Ketocarotenoids	582.404	0	0	0	0	3
3-Deoxy-2'-hydroxyflexixanthin	Hydroxycarotenoids	582.589	0	2	0	0	2	0
Diadinoxanthin B	Epoxycarotenoids	583.412	10	0	0	1	1	5
Antheraxanthin	Epoxycarotenoids	585.423	0	0	5	2	16	1
	Hydroxycarotenoids	593.591	0	11	0	0	0	11
Glucosyl diaponeurosporenoic acid	Hydroxycarotenoids	594.483	0	11	0	0	11	0
	Hydroxycarotenoids	594.502	0	0	3	0	0	0
β-D-glycosyl-4,4'-diaponeurosporenoate	Hydroxycarotenoids	594.513	0	0	0	3	0	0
Nostoxanthin	Hydroxycarotenoids	600.415	9	0	0	1	0	0
(9Z)-Violaxanthin; 9-cis-Violaxanthin	Epoxycarotenoids	601.419	0	0	5	0	1	10
	Hydroxycarotenoids	606.503	0	7	7	0	0	0
	Hydroxycarotenoids	608.291	0	2	0	0	0	0
	Hydroxycarotenoids	608.521	0	0	2	2	0	0
	Hydroxycarotenoids	620.517	0	0	3	0	0	0
1-(D-Mannosyloxy)-3,4-didenhydro-1,2-dihydro-8'-apolycopen-8'-oic acid	Hydroxycarotenoids	622.192	0	0	2	0	0	0
dehydro-apo-8'-lycopenoate	Hydroxycarotenoids	624.52	0	0	3	0	0	0
OH-Diaponeurosporene glucoside ester ver com sodio	Hydroxycarotenoids	630.504	0	4	0	4	4	0
	Hydroxycarotenoids	632.523	0	5	0	0	5	0
	Hydroxycarotenoids	638.567	0	0	3	0	0	0
	Hydroxycarotenoids	640.431	0	0	1	0	7	0
	Hydroxycarotenoids	650.528	0	7	7	0	0	0
	Hydroxycarotenoids	664.486	0	0	3	0	0	0
	Hydroxycarotenoids	668.538	0	0	2	0	0	0
	Hydroxycarotenoids	674.529	0	2	0	2	0	0
	Hydroxycarotenoids	676.546	0	2	0	0	2	0
	Hydroxycarotenoids	694.554	0	0	3	0	0	0
myxoxanthophyll	Hydroxycarotenoids	703.456	0	0	0	0	3	0
35-O-β-6 amino-6-deoxyglucopyranosyl	Hopanoides	708.533	0	0	3	0	0
35-O-β-6 amino-6-deoxyglucopyranosyl	Hopanoides	708.533	0	0	5	0	0
Bacteriohopanetetrol	Hopanoides	722.547	0	0	3	0	0
Bacteriohopanetetrol	Hopanoides	722.547	0	0	9	0	0
Bacteriohopanetetrol	Hopanoides	722.547	0	0	13	0	0
3,3'-Ditetrahydropyranosyloxyisorenieratene	Hydroxycarotenoids	729.472	0	0	0	0	15	9
Myxoxanthophyll	Hydroxycarotenoids	730.478	5	0	0	4	10	6
Myxoxanthophyll	Hydroxycarotenoids	746.476	8	0	0	0	0	0
	Hydroxycarotenoids	763.473	0	0	0	0	2	1
